# Supplementary material for: SCIP/SIEA and PAP: The New Workhorse Flaps in Soft Tissue Reconstruction for All Body Regions
Source: J Clin Med. 2025 Jan 30;14(3):921. doi: 10.3390/jcm14030921 (PMC11818072; doi:10.3390/jcm14030921)
Supplement: Supplementary file 1 [file jcm-14-00921-s001.zip]

Archive with 1 entries (1 files):
- jcm-3356711-supplementary.pdf
